# Supplementary material for: Complete genome sequencing and characterization of a potential new genotype of Citrus tristeza virus in Iran
Source: PLoS One. 2023 Jun 29;18(6):e0288068. doi: 10.1371/journal.pone.0288068 (PMC10310044; doi:10.1371/journal.pone.0288068)
Supplement: S1 File — (CSV) [file pone.0288068.s001.csv]

	AY170468_T36_USA	MK018120_T36_USA	AY340974_T36_Egypt	U16304_T36_USA	KC517485_T36_USA	KC517486_T36_USA	KC517488_T36_USA	DQ272579_T36_Mexico	KY110737_RB_Brazil	MH051717_RB_South_Africa	MH558666_RB_China	FJ525434_RB_New_Zealand	MH323442_M1_China	AF260651_T30_USA	KC517491_T30_USA	KC517490_T30_USA	EU937520_T30_USA	MK779711_T30_China	Y18420_T30_Spain	EU937519_VT_USA	KC517494_VT_USA	KC517493_VT_USA	KU361339_VT_USA	DQ151548_VT_Spain	HM573451_HA-65_India	KC525952_T3_USA	KP268487_T3_Uruguay	KP268486_T3_Uruguay	KP268485_T3_Uruguay	JQ798289_A18_Thailand	MT350595_T68_South_Africa	MT350596_T68_South_Africa	MT350597_T68_South_Africa	MK033511_T68_South_Africa	JQ965169_T68_USA	EU076703_VT_India	GQ454870_HA-65_USA	KU883267_HA-65_South_Africa	JX266713_HA16-5_Taiwan	KU589212_S1_USA	KU589213_S1_USA	MH323441_L1_China	OP900953
AY170468_T36_USA		99.767	98.560	99.358	99.492	99.378	99.414	97.759	91.523	91.422	90.411	91.433	89.040	81.372	81.352	81.346	81.315	81.383	81.326	80.516	80.510	80.748	80.500	80.727	80.163	80.194	91.060	90.894	90.894	83.883	79.914	79.919	79.909	79.847	79.888	80.361	80.049	79.640	81.117	81.931	81.913	78.945	89.650
MK018120_T36_USA	99.767		98.659	99.456	99.311	99.197	99.233	97.816	91.346	91.246	90.240	91.252	88.900	81.191	81.170	81.165	81.134	81.201	81.144	80.345	80.339	80.577	80.329	80.556	80.007	80.044	90.894	90.728	90.728	83.718	79.753	79.759	79.748	79.686	79.727	80.200	79.883	79.474	80.957	81.755	81.736	78.769	89.598
AY340974_T36_Egypt	98.560	98.659		99.192	98.167	98.058	98.089	97.623	90.348	90.254	89.311	90.260	87.901	80.468	80.447	80.437	80.400	80.463	80.432	79.596	79.590	79.818	79.607	79.797	79.290	79.311	90.894	90.728	90.728	82.967	79.010	79.015	79.005	78.943	78.974	79.446	79.155	78.758	80.233	81.035	81.017	78.063	89.033
U16304_T36_USA	99.358	99.456	99.192		98.964	98.856	98.887	98.317	91.033	90.932	89.959	90.954	88.589	80.949	80.928	80.923	80.882	80.949	80.913	80.062	80.056	80.289	80.057	80.273	79.730	79.771	90.894	90.728	90.728	83.448	79.518	79.523	79.512	79.450	79.481	79.933	79.652	79.254	80.714	81.553	81.535	78.550	89.638
KC517485_T36_USA	99.492	99.311	98.167	98.964		99.793	99.632	97.345	91.663	91.551	90.546	91.568	89.139	81.429	81.409	81.409	81.387	81.454	81.398	80.644	80.633	80.877	80.639	80.852	80.251	80.240	91.060	90.894	90.894	83.909	80.059	80.075	80.064	80.002	80.012	80.428	80.142	79.717	81.190	82.040	82.021	79.038	89.541
KC517486_T36_USA	99.378	99.197	98.058	98.856	99.793		99.575	97.242	91.543	91.432	90.437	91.464	89.066	81.346	81.326	81.326	81.314	81.382	81.326	80.582	80.571	80.814	80.577	80.800	80.189	80.189	90.728	90.563	90.563	83.842	79.987	80.002	79.992	79.930	79.966	80.376	80.090	79.681	81.138	81.962	81.944	78.976	89.474
KC517488_T36_USA	99.414	99.233	98.089	98.887	99.632	99.575		97.267	91.455	91.334	90.387	91.365	89.046	81.340	81.319	81.324	81.297	81.365	81.309	80.513	80.502	80.740	80.508	80.715	80.140	80.140	90.232	90.066	90.066	83.784	79.962	79.967	79.956	79.894	79.951	80.357	80.076	79.630	81.098	81.974	81.956	78.969	89.448
DQ272579_T36_Mexico	97.759	97.816	97.623	98.317	97.345	97.242	97.267		90.054	89.955	88.961	89.790	87.438	80.393	80.367	80.367	80.310	80.393	80.362	79.553	79.547	79.769	79.538	79.780	79.195	79.154	90.894	90.728	90.728	82.932	78.823	78.838	78.818	78.755	78.802	79.207	79.159	78.591	79.910	80.857	80.839	77.850	88.825
KY110737_RB_Brazil	91.523	91.346	90.348	91.033	91.663	91.543	91.455	90.054		99.616	95.990	95.809	88.914	81.116	81.090	81.096	81.070	81.096	81.059	80.923	80.912	81.177	80.907	81.094	81.301	80.653	91.060	90.894	90.894	84.159	80.284	80.300	80.269	80.258	80.243	80.685	82.858	80.804	80.835	80.419	80.396	79.288	87.369
MH051717_RB_South_Africa	91.422	91.246	90.254	90.932	91.551	91.432	91.334	89.955	99.616		95.921	95.714	88.872	81.088	81.062	81.068	81.042	81.057	81.026	80.869	80.863	81.127	80.853	81.049	81.298	80.635	91.060	90.894	90.894	84.164	80.277	80.292	80.261	80.251	80.199	80.677	82.884	80.801	80.801	80.422	80.399	79.292	87.282
MH558666_RB_China	90.411	90.240	89.311	89.959	90.546	90.437	90.387	88.961	95.990	95.921		93.456	89.100	81.401	81.375	81.375	81.370	81.364	81.359	80.891	80.885	81.243	80.860	81.071	81.133	80.672	90.728	90.563	90.563	83.836	80.304	80.314	80.294	80.257	80.226	80.611	82.006	80.559	81.762	80.652	80.634	79.101	86.492
FJ525434_RB_New_Zealand	91.433	91.252	90.260	90.954	91.568	91.464	91.365	89.790	95.809	95.714	93.456		88.855	81.685	81.659	81.680	81.665	81.654	81.623	81.057	81.061	81.185	80.922	81.190	80.532	80.573	91.887	91.722	91.722	83.621	80.335	80.350	80.330	80.304	80.273	80.657	80.998	80.010	80.388	81.228	81.205	79.282	87.304
MH323442_M1_China	89.040	88.900	87.901	88.589	89.139	89.066	89.046	87.438	88.914	88.872	89.100	88.855		78.988	78.947	78.962	78.957	78.993	78.967	79.521	79.530	79.805	79.563	79.841	79.406	79.375	88.907	88.742	88.742	81.716	79.022	79.033	79.022	78.965	79.074	79.459	78.783	78.933	78.658	78.861	78.837	81.321	85.646
AF260651_T30_USA	81.372	81.191	80.468	80.949	81.429	81.346	81.340	80.393	81.116	81.088	81.401	81.685	78.988		99.720	99.678	99.699	99.548	99.309	90.278	90.278	90.455	90.195	90.346	89.690	89.693	91.887	91.722	91.722	87.218	83.298	83.313	83.282	83.267	83.251	86.293	83.161	82.882	83.694	85.374	85.361	86.133	83.033
KC517491_T30_USA	81.352	81.170	80.447	80.928	81.409	81.326	81.319	80.367	81.090	81.062	81.375	81.659	78.947	99.720		99.699	99.657	99.569	99.341	90.335	90.335	90.496	90.252	90.408	89.726	89.724	91.887	91.722	91.722	87.265	83.345	83.360	83.329	83.313	83.277	86.324	83.171	82.887	83.746	85.374	85.361	86.118	83.033
KC517490_T30_USA	81.346	81.165	80.437	80.923	81.409	81.326	81.324	80.367	81.096	81.068	81.375	81.680	78.962	99.678	99.699		99.678	99.631	99.351	90.309	90.309	90.470	90.226	90.377	89.710	89.719	91.887	91.722	91.722	87.239	83.313	83.329	83.298	83.282	83.246	86.319	83.161	82.892	83.705	85.348	85.335	86.123	83.054
EU937520_T30_USA	81.315	81.134	80.400	80.882	81.387	81.314	81.297	80.310	81.070	81.042	81.370	81.665	78.957	99.699	99.657	99.678		99.642	99.372	90.351	90.350	90.522	90.268	90.444	89.747	89.734	91.887	91.722	91.722	87.306	83.355	83.371	83.339	83.324	83.308	86.376	83.181	82.913	83.746	85.395	85.382	86.180	83.038
MK779711_T30_China	81.383	81.201	80.463	80.949	81.454	81.382	81.365	80.393	81.096	81.057	81.364	81.654	78.993	99.548	99.569	99.631	99.642		99.294	90.361	90.361	90.532	90.294	90.403	89.752	89.734	91.887	91.722	91.722	87.327	83.345	83.360	83.329	83.313	83.267	86.309	83.181	82.913	83.762	85.353	85.340	86.149	83.074
Y18420_T30_Spain	81.326	81.144	80.432	80.913	81.398	81.326	81.309	80.362	81.059	81.026	81.359	81.623	78.967	99.309	99.341	99.351	99.372	99.294		90.315	90.315	90.434	90.211	90.403	89.690	89.662	92.053	91.887	91.887	87.172	83.396	83.412	83.381	83.365	83.360	86.387	83.186	82.902	83.736	85.301	85.288	86.123	83.059
EU937519_VT_USA	80.516	80.345	79.596	80.062	80.644	80.582	80.513	79.553	80.923	80.869	80.891	81.057	79.521	90.278	90.335	90.309	90.351	90.361	90.315		99.912	98.800	98.291	96.385	94.896	91.562	93.709	93.543	93.543	89.759	87.194	87.209	87.220	87.152	86.056	90.944	83.582	84.476	83.543	83.531	83.497	86.733	87.442
KC517494_VT_USA	80.510	80.339	79.590	80.056	80.633	80.571	80.502	79.547	80.912	80.863	80.885	81.061	79.530	90.278	90.335	90.309	90.350	90.361	90.315	99.912		98.784	98.265	96.359	94.864	91.566	93.709	93.543	93.543	89.743	87.193	87.209	87.219	87.151	86.066	90.938	83.597	84.470	83.558	83.545	83.512	86.743	87.431
KC517493_VT_USA	80.748	80.577	79.818	80.289	80.877	80.814	80.740	79.769	81.177	81.127	81.243	81.185	79.805	90.455	90.496	90.470	90.522	90.532	90.434	98.800	98.784		98.197	96.437	95.015	91.696	94.205	94.040	94.040	89.903	87.188	87.203	87.203	87.136	86.071	90.979	83.758	84.610	83.781	83.784	83.750	86.883	87.539
KU361339_VT_USA	80.500	80.329	79.607	80.057	80.639	80.577	80.508	79.538	80.907	80.853	80.860	80.922	79.563	90.195	90.252	90.226	90.268	90.294	90.211	98.291	98.265	98.197		96.130	94.704	91.478	93.377	93.212	93.212	89.598	87.266	87.292	87.308	87.235	86.093	90.902	83.650	84.539	83.569	83.515	83.481	86.666	87.251
DQ151548_VT_Spain	80.727	80.556	79.797	80.273	80.852	80.800	80.715	79.780	81.094	81.049	81.071	81.190	79.841	90.346	90.408	90.377	90.444	90.403	90.403	96.385	96.359	96.437	96.130		94.189	91.681	92.881	92.715	92.715	90.706	86.367	86.404	86.419	86.357	86.824	90.922	83.638	84.605	83.589	83.753	83.719	86.951	88.392
HM573451_HA-65_India	80.163	80.007	79.290	79.730	80.251	80.189	80.140	79.195	81.301	81.298	81.133	80.532	79.406	89.690	89.726	89.710	89.747	89.752	89.690	94.896	94.864	95.015	94.704	94.189		92.690	91.391	91.225	91.225	89.518	84.752	84.778	84.798	84.752	84.720	89.534	84.157	86.973	83.054	83.063	83.034	86.388	85.682
KC525952_T3_USA	80.194	80.044	79.311	79.771	80.240	80.189	80.140	79.154	80.653	80.635	80.672	80.573	79.375	89.693	89.724	89.719	89.734	89.734	89.662	91.562	91.566	91.696	91.478	91.681	92.690		99.007	98.841	98.841	88.903	84.647	84.683	84.673	84.657	84.553	87.696	83.633	86.237	83.246	83.307	83.278	86.482	84.471
KP268487_T3_Uruguay	91.060	90.894	90.894	90.894	91.060	90.728	90.232	90.894	91.060	91.060	90.728	91.887	88.907	91.887	91.887	91.887	91.887	91.887	92.053	93.709	93.709	94.205	93.377	92.881	91.391	99.007		99.834	99.834	96.358	93.212	93.212	93.212	93.212	92.715	92.881	90.728	91.391	91.060	91.225	90.728	87.583	92.715
KP268486_T3_Uruguay	90.894	90.728	90.728	90.728	90.894	90.563	90.066	90.728	90.894	90.894	90.563	91.722	88.742	91.722	91.722	91.722	91.722	91.722	91.887	93.543	93.543	94.040	93.212	92.715	91.225	98.841	99.834		100.000	96.192	93.046	93.046	93.046	93.046	92.550	92.715	90.563	91.225	90.894	91.060	90.563	87.417	92.550
KP268485_T3_Uruguay	90.894	90.728	90.728	90.728	90.894	90.563	90.066	90.728	90.894	90.894	90.563	91.722	88.742	91.722	91.722	91.722	91.722	91.722	91.887	93.543	93.543	94.040	93.212	92.715	91.225	98.841	99.834	100.000		96.192	93.046	93.046	93.046	93.046	92.550	92.715	90.563	91.225	90.894	91.060	90.563	87.417	92.550
JQ798289_A18_Thailand	83.883	83.718	82.967	83.448	83.909	83.842	83.784	82.932	84.159	84.164	83.836	83.621	81.716	87.218	87.265	87.239	87.306	87.327	87.172	89.759	89.743	89.903	89.598	90.706	89.518	88.903	96.358	96.192	96.192		84.266	84.312	84.297	84.266	84.437	87.457	83.611	83.981	83.221	83.504	83.471	84.433	85.226
MT350595_T68_South_Africa	79.914	79.753	79.010	79.518	80.059	79.987	79.962	78.823	80.284	80.277	80.304	80.335	79.022	83.298	83.345	83.313	83.355	83.345	83.396	87.194	87.193	87.188	87.266	86.367	84.752	84.647	93.212	93.046	93.046	84.266		99.875	99.829	99.813	97.412	92.368	87.928	88.904	87.812	88.349	88.321	82.021	83.505
MT350596_T68_South_Africa	79.919	79.759	79.015	79.523	80.075	80.002	79.967	78.838	80.300	80.292	80.314	80.350	79.033	83.313	83.360	83.329	83.371	83.360	83.412	87.209	87.209	87.203	87.292	86.404	84.778	84.683	93.212	93.046	93.046	84.312	99.875		99.839	99.834	97.433	92.383	87.944	88.930	87.807	88.370	88.341	81.995	83.525
MT350597_T68_South_Africa	79.909	79.748	79.005	79.512	80.064	79.992	79.956	78.818	80.269	80.261	80.294	80.330	79.022	83.282	83.329	83.298	83.339	83.329	83.381	87.220	87.219	87.203	87.308	86.419	84.798	84.673	93.212	93.046	93.046	84.297	99.829	99.839		99.797	97.418	92.399	87.923	88.904	87.775	88.349	88.321	81.985	83.525
MK033511_T68_South_Africa	79.847	79.686	78.943	79.450	80.002	79.930	79.894	78.755	80.258	80.251	80.257	80.304	78.965	83.267	83.313	83.282	83.324	83.313	83.365	87.152	87.151	87.136	87.235	86.357	84.752	84.657	93.212	93.046	93.046	84.266	99.813	99.834	99.797		97.402	92.331	87.907	88.883	87.749	88.328	88.300	81.959	83.469
JQ965169_T68_USA	79.888	79.727	78.974	79.481	80.012	79.966	79.951	78.802	80.243	80.199	80.226	80.273	79.074	83.251	83.277	83.246	83.308	83.267	83.360	86.056	86.066	86.071	86.093	86.824	84.720	84.553	92.715	92.550	92.550	84.437	97.412	97.433	97.418	97.402		93.968	87.850	88.784	87.770	88.313	88.284	82.063	84.001
EU076703_VT_India	80.361	80.200	79.446	79.933	80.428	80.376	80.357	79.207	80.685	80.677	80.611	80.657	79.459	86.293	86.324	86.319	86.376	86.309	86.387	90.944	90.938	90.979	90.902	90.922	89.534	87.696	92.881	92.715	92.715	87.457	92.368	92.383	92.399	92.331	93.968		85.677	86.555	85.646	86.039	86.010	84.130	85.153
GQ454870_HA-65_USA	80.049	79.883	79.155	79.652	80.142	80.090	80.076	79.159	82.858	82.884	82.006	80.998	78.783	83.161	83.171	83.161	83.181	83.181	83.186	83.582	83.597	83.758	83.650	83.638	84.157	83.633	90.728	90.563	90.563	83.611	87.928	87.944	87.923	87.907	87.850	85.677		96.319	93.716	87.865	87.837	81.695	80.917
KU883267_HA-65_South_Africa	79.640	79.474	78.758	79.254	79.717	79.681	79.630	78.591	80.804	80.801	80.559	80.010	78.933	82.882	82.887	82.892	82.913	82.913	82.902	84.476	84.470	84.610	84.539	84.605	86.973	86.237	91.391	91.225	91.225	83.981	88.904	88.930	88.904	88.883	88.784	86.555	96.319		93.084	87.564	87.540	81.843	81.747
JX266713_HA16-5_Taiwan	81.117	80.957	80.233	80.714	81.190	81.138	81.098	79.910	80.835	80.801	81.762	80.388	78.658	83.694	83.746	83.705	83.746	83.762	83.736	83.543	83.558	83.781	83.569	83.589	83.054	83.246	91.060	90.894	90.894	83.221	87.812	87.807	87.775	87.749	87.770	85.646	93.716	93.084		88.471	88.453	81.710	80.644
KU589212_S1_USA	81.931	81.755	81.035	81.553	82.040	81.962	81.974	80.857	80.419	80.422	80.652	81.228	78.861	85.374	85.374	85.348	85.395	85.353	85.301	83.531	83.545	83.784	83.515	83.753	83.063	83.307	91.225	91.060	91.060	83.504	88.349	88.370	88.349	88.328	88.313	86.039	87.865	87.564	88.471		99.945	82.180	80.827
KU589213_S1_USA	81.913	81.736	81.017	81.535	82.021	81.944	81.956	80.839	80.396	80.399	80.634	81.205	78.837	85.361	85.361	85.335	85.382	85.340	85.288	83.497	83.512	83.750	83.481	83.719	83.034	83.278	90.728	90.563	90.563	83.471	88.321	88.341	88.321	88.300	88.284	86.010	87.837	87.540	88.453	99.945		82.162	80.803
MH323441_L1_China	78.945	78.769	78.063	78.550	79.038	78.976	78.969	77.850	79.288	79.292	79.101	79.282	81.321	86.133	86.118	86.123	86.180	86.149	86.123	86.733	86.743	86.883	86.666	86.951	86.388	86.482	87.583	87.417	87.417	84.433	82.021	81.995	81.985	81.959	82.063	84.130	81.695	81.843	81.710	82.180	82.162		81.274
OP900953	89.650	89.598	89.033	89.638	89.541	89.474	89.448	88.825	87.369	87.282	86.492	87.304	85.646	83.033	83.033	83.054	83.038	83.074	83.059	87.442	87.431	87.539	87.251	88.392	85.682	84.471	92.715	92.550	92.550	85.226	83.505	83.525	83.525	83.469	84.001	85.153	80.917	81.747	80.644	80.827	80.803	81.274
